# Supplementary material for: Micronutrients Deficiency, Supplementation and Novel Coronavirus Infections—A Systematic Review and Meta-Analysis
Source: Nutrients. 2021 May 10;13(5):1589. doi: 10.3390/nu13051589 (PMC8151981; doi:10.3390/nu13051589)
Supplement: Supplementary file 1 [file nutrients-13-01589-s001.zip]

Archive with 20 entries (20 files):
- Supplementary Tables and Figures/Figure S1.png
- Supplementary Tables and Figures/Figure S10.png
- Supplementary Tables and Figures/Figure S11.png
- Supplementary Tables and Figures/Figure S12.png
- Supplementary Tables and Figures/Figure S13A.png
- Supplementary Tables and Figures/Figure S13B.png
- Supplementary Tables and Figures/Figure S13C.png
- Supplementary Tables and Figures/Figure S13D.png
- Supplementary Tables and Figures/Figure S13E.png
- Supplementary Tables and Figures/Figure S13F.png
- Supplementary Tables and Figures/Figure S13G.png
- Supplementary Tables and Figures/Figure S2.png
- Supplementary Tables and Figures/Figure S3.png
- Supplementary Tables and Figures/Figure S4.png
- Supplementary Tables and Figures/Figure S5.png
- Supplementary Tables and Figures/Figure S6.png
- Supplementary Tables and Figures/Figure S7.png
- Supplementary Tables and Figures/Figure S8.png
- Supplementary Tables and Figures/Figure S9.png
- Supplementary Tables and Figures/Supplementary Tables.pdf
